# Supplementary material for: Expanding the identification of key resource combinations for mid- to long-term growth in electric vehicle market entry
Source: PLoS One. 2025 Aug 7;20(8):e0328563. doi: 10.1371/journal.pone.0328563 (PMC12331068; doi:10.1371/journal.pone.0328563)
Supplement: S1 Data — This dataset contains the fuzzy membership scores of causal and outcome variables used in the study. (CSV) [file pone.0328563.s001.csv]

	causal variables									Outcome variable
Model	T1	T2-1	T2-2	T3	M1	M2	M3	M4	S	R
Hondae	0.95	0.95	0.36	0.18	0.13	0.48	0.05	1	0	0.05
Audie-tronGT	0.95	0.95	0.94	0.95	0.95	0.95	0.53	1	1	0.06
AudiQ4e-tron	0.95	0.95	0.34	0.51	0.6	0.34	0.55	1	1	0.23
FordMustangMach-E	0.95	0.95	0.56	0.66	0.39	0.79	0.64	1	1	0.49
VolvoXC40Recharge	0.95	0.95	0.49	0.51	0.6	0.31	0.29	1	1	0.51
VolkswagenID.4	0.95	0.95	0.34	0.51	0.57	0.78	0.51	1	1	0.58
VolkswagenID.3	0.95	0.95	0.42	0.51	0.63	0.86	0.62	1	1	0.59
HyundaiIoniq5	0.95	0.95	0.51	0.7	0.95	0.51	0.44	1	1	0.64
TeslaModelS	0.14	0.14	0.95	0.95	0.63	0.1	0.95	1	1	0.51
TeslaModelX	0.35	0.35	0.91	0.95	0.51	0.05	0.83	1	1	0.24
TeslaModel3	0.51	0.92	0.92	0.82	0.78	0.72	0.44	1	1	0.95
smartEQforfour	0.51	0.51	0.05	0.05	0.05	0.78	0.05	0	0	0.55
JaguarI-Pace	0.35	0.35	0.89	0.79	0.33	0.4	0.41	1	0	0.13
ChevroletBoltEV	0.35	0.35	0.56	0.18	0.13	0.95	0.8	0	1	0.44
BMWi3	0.28	0.28	0.51	0.27	0.21	0.35	0.26	1	1	0.51
NissanLeaf	0.05	0.05	0.58	0.43	0.3	0.95	0.3	0	1	0.51
Fiat500e	0.14	0.14	0.28	0.27	0.37	0.25	0.11	0	1	0.59
